# Supplementary material for: Multilevel Comparison of Indian Naja Venoms and Their Cross-Reactivity with Indian Polyvalent Antivenoms
Source: Toxins (Basel). 2023 Apr 1;15(4):258. doi: 10.3390/toxins15040258 (PMC10142961; doi:10.3390/toxins15040258)
Supplement: Supplementary file 1 [file toxins-15-00258-s001.zip]

Archive with 4 entries (4 files):
- Supplementary figure S1.png
- Supplementary figure S2.jpg
- Supplementary table S1-Compiled proteomics of naja spp-V4.pdf
- Supplementary table S2- anitivenomics data-v2.pdf
